# Supplementary material for: Understanding patterns and processes in models of trophic cascades
Source: Ecol Lett. 2013 Oct 27;17(1):101–14. doi: 10.1111/ele.12200 (PMC4237542; doi:10.1111/ele.12200)
Supplement: Supplementary file 1 — Supplementary [file ele0017-0101-SD1.txt]

Ecology Letters Supporting Information 
 
Understanding patterns and processes in models of trophic 
cascades
 
Michael R. Heath1, Douglas C. Speirs1, John H. Steele2 
 
1University of Strathclyde, Departmentof Mathematics andStatistics, Livingstone Tower, Glasgow, G11XP,
UK. E-mail: m.heath@strath.ac.uk; d.c.speirs@strath.ac.uk 
2Marine Policy Centre, Woods Hole Oceanographic Institution, Woods Hole, MA02543, USA.E-mail: 
jsteele@whoi.edu
 
 
Appendix S2. North Sea food web model 
 
2.1 Model summary description (reproduced from Heath (2012)) 
 
The model simulated fluxes of a single nutrient element (nitrogen), between bulk mass state 
variables representing classes of detritus, dissolved nutrient, phytoplankton, benthos, 
zooplankton, fish, and top-predators. The state variables were further resolved to represent 
two depth layers in the water column, and a seabed sedimentlayer (Fig. S3). Rates of 
exchange between the mass compartments were described by a set of ordinary differential 
equations. Key features of the model were: 
• External sources of nitrogen were fromphytoplankton, detritus, nitrate and ammonia 
advected into the model domain by ocean currents, atmospheric deposition and river 
inputs of nitrate and ammonia. 
• Exports of nitrogen from the model (sinks) were phytoplankton, detritus, nitrate and 
ammonia advected out of the model domain, nitrogen gas produced by denitrification, and 
fishery landings. 
• Phytoplankton, detritus, nitrate and ammonia in the water columnwere subject to vertical 
exchange between depth layers (by sinking of particulate material and mixing). Detritus, 
ammonia and nitrate were subject to vertical exchange between the water column and 
sediment. 
• Uptake of dissolved ammonia and nitrate by phytoplankton was confined to the surface 
layer and modeled according to a  Type–II function scaled by the depth averaged daily 
irradiance. Maximumuptake rate was temperature dependent according to a Q10function, 
but the half-saturation coefficient was temperature independent. 
• A constant proportion of phytoplankton per day was converted to detritus. 
• Uptake of prey by all classes of predators was described by Type-II functions with prey
and temperature-dependent maximum uptake rates. The half-saturation coefficient was 
independent of both temperature and prey. 
• Fixed proportions of food ingested by predators were assimilated, excreted to ammonia, 
and defaecated to detritus. 
• Predators excreted a temperature-dependentproportion of their body mass per day to 
ammonia, according to a Q10function. 
• Predators were subjected to a density-dependent mortality rate, which created a flux to 
corpses. 
  1• A proportion of corpse mass was converted to detritus per day, and similarly detritus to 
ammonia, ammonia to nitrate, and nitrate to nitrogen gas (denitrification). The proportions 
were temperature dependent according to a Q10function. 
• Fish were resolved into two demographic stages – larvae (including eggs), and adults. 
Adults shed a fixed proportion of their mass per day to larvae during prescribed time 
intervals each year. A fixed proportion of larvae were promoted to adults per day during a 
different prescribed interval. 
• Adult fish and benthos categories were subject to harvesting which removed a proportion 
of their mass per day as catch. A fraction of the catch was returned to the food web as 
fishery discards, the remainder was regarded as landings which were a sink. 
• Benthos categories additionally suffered a by-catch mortality which was a fixed fraction of 
the demersal fish harvesting rate. This by-catch was passed directly to fishery discards. 
• The proportion of catch discarded was constant for pelagic fish and benthos, but scaled 
with adult abundance for demersal fish, to caricature the shift in fish size distribution 
towards smaller individuals with declining abundance in demersal fish communities. 
 
A full technical description of the model is given in Heath (2012). The model was 
implemented in the R statistical environment version 2.11.1 (R Development Core Team
2005), and used the lsoda routine in the package odesolve to solve the differential equations 
and output values of the state variables and fluxes at daily time intervals.  
 
2.2 Default model run 
 
Model parameters were optimized by simulated annealing toidentifythe set providing the 
best fit ofthe stationary state model to a suite of observations on biomasses and fluxes in 
North Sea averaged over the period 1970-1999, whilst being driven by a repeating annual 
cycle of 1970-1999 monthly averaged driving variables. We refer to this as the ‘default 
model run’, and averaged the state variable abundances over a stationary annual cycle. 
 
2.3 Scenario model runs 
 
We defined 4 scenario runs of the model based on halving or doubling of various external 
driving time series: a) halving or doubling of the default nitrate and ammonia concentrations 
in inflowing river waters; b). halving or doubling of the default harvesting rate applied to 
demersal fish. For each model state variable X (averaged over a stationary annual cycle), the 
difference between default and scenario states was expressedas ΔX = log2(Xscenario/Xdefault). 
Hence ΔX = 0 corresponds to no difference between scenario and default, ΔX = 1 to a 
doubling of abundance in the scenario run, and ΔX = -1 to a halving. 
 
2.4 Comparison of scenario and default model results 
 
The results showed several key features: 
1) Halving and doubling of demersal harvesting rates led to inverse responses 
throughout the water column food web (Fig.S4). However, this was not universally 
the case in the recycling food web, with water column ammonia, corpses, and 
carnivorous/scavenging benthos all showing a positive response to both halving and 
doubling of demersal harvesting rate. This occurred because corpses, which 
constituted a significant portion of the diet of carnivorous/scavenging benthos, were 
produced by a combination of fishery discards, and quadratic density dependent 
mortality terms applied to upper trophic components of the food web. Corpse 
  2production showed a U-shaped response to demersal harvesting rates (Heath 2012). 
Carnivorous/scavenging benthos abundance was close to a local minimum with 
respect to fish harvesting rates in the default model run. 
2) The conceptual top-down alternating responses were evident along some trophic 
pathways, e.g. demersal fish, pelagic fish, omnivorous zooplankton, phytoplankton, 
nitrate. However, carnivorous zooplankton were anomalous in this respect, always 
responding in the same direction as their main prey (omnivorous zooplankton). In the 
model, carnivorous zooplankton were both predators on fish larvae (pelagic and 
demersal), and prey of adult fish. Hence the connectivity of carnivorous zooplankton 
in the food web was complex. 
3) Changes in demersal fish landings responded negatively to both a doubling and 
halving of the harvesting rate. This was because landing under the default harvesting 
rate were close to the maximumsustainable yield, so any changein harvesting rate 
was guaranteed to produce a decrease in landings. Conversely, pelagic landings 
responded positively and negativelyto a doubling and halving of demersal harvesting
rate respectively due to connectivity between demersal and pelagic fish in the food 
web. 
4) In marked contrast to the patterns above, doubling of river nutrient concentrations 
produced an increase in stationary annual average abundances throughout the entire 
web (Fig. S5). Conversely, halving river nutrients produced a decrease throughout the 
web. 
 
 
References 
 
Heath, M.R. (2012). Ecosystemlimits to food web fluxes and fisheries yields in the North 
Sea simulated with an end-to-end food web model.  Prog. Oceanogr., 102, 42-66. 
  3Figure S3Schematic showing the North Sea food web model components and driving 
variables, inrelation to physical structures (surface water layer, deep water layer, and 
sediments). 
 
Rivers and atmosphere:
Nitrate & ammonia
FisherylandingsNitrogengas
(denitrification)
Ammonia
Nitrate
Phytoplankton
Suspended
detritus
Suspended 
detritus
Ammonia
Nitrate
Phytoplankton
Sediment
Ammonia
Surface
Deep
OCEAN
INPUTS
Ammonia
Nitrate
Suspended
detritus
Phytoplankton
PHYSICAL
DRIVERS
Irradiance
Turbidity
Temperature
Vertical mixing
Transport fluxes
River discharges
Zooplankton, 
fishand top 
predators
Birds & mammals 
Pelagic fish larvae
Pelagic fish adults
Demersal fishlarvae
Demersal fish adults
Carnivorous 
zooplankton
Omnivorous
zooplankton
Fishery discards
Nitrate
Detritus
Corpses
Benthos
Filter & deposit 
feeding fauna
Carnivorous & 
scavenge feeding
fauna
FISHERY
DRIVERS
Harvest rates 
of pelagic & 
demersal fish 
and benthos. 
By-catch rates 
and discard 
fractions
 
 
 
  4Figure S4Changes in stationary annual average abundances of ecosystem components in the 
North Sea food web model parameterized against observations collected during 1970-1999 
(Heath, 2012), as a result of doubling (left) and halving (right) the demersal (benthivorous 
and piscivorous) fish harvesting rate. Numerical values of the change are indicated by a log2 
scale, so that +1 represents a doubling of abundance relative to the 1970-1999 model, and -1 
indicates a halving of abundance. Boxes with dashed outlines represent fishery landings and 
hence export fluxes out of the system. Black arrows indicate uptake fluxes, green arrows 
indicate fishery harvests. Fluxes due to excretion and death are not shown for clarity. 
 
 
0
+1
+2
-1
-2
-3
+3
Doubled demersal harvest rate
Pelagicfish
+0.53
Demersal fish
-2.44
Carn. zoop.
-0.65
Phytoplankton
+0.04
WC. detritus
+0.010
WCnitrate
-0.003
WC ammonia
+0.003
Sed. nitrate
-0.002
Bird /mammal
+1.28
Corpses
+0.021
Discards
+0.12
Demersal landings
-3.33
Pelagic landings
+0.41
Susp/dep. benthos
+0.05
N2
Sed. ammonia
-0.011
Sed.detritus
-0.024
Omniv. zoop.
-0.05
Carn/scav. benthos
+0.08
Shellfishlandings
+0.05
0
+1
+2
-1
-2
-3
+3
Halveddemersal harvest rate
Pelagic fish
-1.07
Demersal fish
+0.63
Carn. zoop.
+0.53
Phytoplankton
-0.06
WC. detritus
-0.027
WCnitrate
+0.006
WC ammonia
+0.006
Sed. nitrate
+0.004
Bird/mammal
-2.81
Corpses
+0.40
Discards
-1.09
Demersal landings
-0.07
Pelagic landings
-1.05
Susp/dep.benthos
-0.05
N2
Sed. ammonia
+0.026
Sed. detritus
+0.042
Omniv. zoop.
+0.07
Carn/scav. benthos
+0.09
Shellfishlandings
-0.041
 
 
 
  5Figure S5As Fig. S4 but showing the response to doubling and halving the concentrations of 
nitrate and ammonia in rivers flowing into the North Sea. 
 
 
0
+1
+2
-1
-2
-3
+3
Double river nutrient concentrations
Pelagic fish
+0.101
Demersal fish
+0.143
Carn. zoop.
+0.052
Phytoplankton
+0.059
WC. detritus
+0.035
WCnitrate
+0.081
WC ammonia
+0.097
Sed. nitrate
+0.080
Bird /mammal
+0.654
Corpses
+0.145
Discards
+0.037
Demersal landings
+0.222
Pelagic landings
+0.091
Susp/dep. benthos
+0.134
N2
Sed.ammonia
+0.045
Sed.detritus
+0.011
Omniv.zoop.
+0.064
Carn/scav. benthos
+0.056
Shellfish landings
+0.131
0
+1
+2
-1
-2
-3
+3
Halved river nutrient concentrations
Pelagic fish
-0.064
Demersal fish
-0.075
Carn. zoop.
-0.025
Phytoplankton
-0.054
WC. detritus
-0.019
WCnitrate
-0.042
WC ammonia
-0.052
Sed. nitrate
-0.042
Bird /mammal
-0.413
Corpses
-0.081
Discards
-0.026
Demersal landings
-0.119
Pelagic landings
-0.058
Susp/dep. benthos
-0.072
N2
Sed.ammonia
-0.022
Sed.detritus
-0.005
Omniv.zoop.
-0.033
Carn/scav. benthos
-0.031
Shellfish landings
-0.071
 
 
 
 
  6
