# Supplementary material for: Understanding patterns and processes in models of trophic cascades
Source: Ecol Lett. 2013 Oct 27;17(1):101–14. doi: 10.1111/ele.12200 (PMC4237542; doi:10.1111/ele.12200)
Supplement: Supplementary file 3 — Supplementary [file ele0017-0101-SD3.txt]

Ecology Letters Supporting Information 
 
Understanding patterns and processes in models of trophic 
cascades
 
Michael R. Heath1, Douglas C. Speirs1, John H. Steele2 
 
1University of Strathclyde, Departmentof Mathematics andStatistics, Livingstone Tower, Glasgow, G11XP,
UK. E-mail: m.heath@strath.ac.uk; d.c.speirs@strath.ac.uk 
2Marine Policy Centre, Woods Hole Oceanographic Institution, Woods Hole, MA02543, USA.E-mail: 
jsteele@whoi.edu
 
 
Appendix S1. Analytical steady state solutions to differential equations 
describing food chain model dynamics 
 
 
Table S1. Analytical steady state solutions to equations 12 and 13 in the main text, for a 
Lotka Volterra systemwith density-dependent mortality regulation. 
Rate equations Steady state solutions for x1 and x2 
2
11211
1 xxxx
dt
dx λσ −−=   ( )()21
2
1 1
x λλ
σλδ
+
+=∗  
2
22221
2 xxxx
dt
dx λδ −−=   ( )()21
1
2 1
x λλ
δλσ
−
−=∗  
 
 
 
Table S2. Analytical steady state solutions to equations 14 and 15 in the main text, for a 
Lotka Volterra systemwith consumerdensity-dependent uptake regulation. 
Rate equations Steady state solutions for x1 and x2 
()222
21
1
1
x
xx
x
dt
dx
υρσ +−=   ()2
2
1 1
x συ
δρ
−=
∗
 
()2222
212 x
x
xx
dt
dx δυρ −+=   ()2
2
2 1
x συ
σρ
−=
∗
 
 
 
 
 
 
 
 
 
 
 
  1Table S3. Analytical steady state solutions to equations 16 - 18 in the main text, for a3-level 
R ns for x0, x1 and x2 
 
food chain (n=2) with a linear prey dependency of consumer uptake rate and top-level 
mortality regulation, with and without chemostat bottom-level regulation.  
ate equations Steady state solutions Steady state solutio
for x0, x1 and x2 
without bottom-level 
regulation (φ= 0) 
with chemostat bottom-level regulation
(φ= 1) 
()xxaI
dt
dx
01
0 −=ϕ   )0(0 xx =∗   ∗∗ =
11
0 xa
I
x  
2121011
1 xxaxxa
dt
dx −= ε  
22
22
1 a
x
x ε
λδ ∗∗ +=   ∗∗ =
22
1
1 xa
I
x
ε
 
2
2222122
2 xxxxa
dt
dx λδε −−=  
2
011
2 a
xa
x
∗
∗ = ε  
⎪⎪
⎪
⎩
⎪⎪
⎪
⎨
⎧
=
≠++−
=∗
0
I
0
2
I4
x
2
21
2
2
221
2
2
λδ
εε
λλ
λεεδδ
 
 
able S4. Analytical steady state solutions to equations 19 - 21 in the main text, for a3-level 
R lutions 
 
 
 
T
food chain (n=2) with consumer uptake ratedetermined by linear prey-dependency and 
consumer density-dependence, with and without chemostat bottom-level regulation.  
ate equations Steady state solutions for x0, x1 and x2 Steady state so
without bottom-level regulation (φ= 
0) 
for x0, x1 and x2 with 
chemostat bottom-
level regulation (φ= 
1) 
()xxaI
dt
dx
01
0 −=ϕ   )0(0 xx =∗
 
∗
∗x =
11
0 xa
I
 
22
212
1011
1
x
xxa
xxa
dt
dx
+−= ρε   ∗
∗
∗ =
0121
2
1 xa
x
x εε
δ
 
⎟⎟⎠
⎞
⎜⎜⎝
⎛ += ∗∗ 2
2
2
2
1
1 xa
I
x υρε  
2
22
21222 x
x
xxa
dt
dx δρ
ε −+=  
20112
2011
2 xaea
xa
x υ
ρε
∗
∗
∗
−=   δ
εε I
x 212 =∗  
 
 
 
 
 
 
 
 
 
 
 
  2Table S5. Analytical steady state solutions to equations 22 - 24 in the main text, for a3-level 
R lutions for x0, 
l 
Steady state solutions for x0, x1 
food chain (n=2) with a Type-II prey-dependencyand top-level mortality regulation, with and 
without chemostat bottom-level regulation
ate equations Steady state so
x1 and x2 without bottom-leve
regulation (φ= 0) 
and x2 with chemostat bottom-
level regulation (φ= 1) 
⎟⎟⎠
⎞
⎜⎜⎝
⎛
+−= 00
1010
xk
xxa
I
dt
dx ϕ   )0(0 xx =∗
 
()Ixa kIx 0=∗  110 −∗
11
212
00
10111
xk
xxa
xk
xxa
dt
dx
+−+=
ε  
1
011
0022
1 kxa
)xk(xa
x −+= ∗
∗∗
∗
ε
 
()Ixa Ikx 122 111 ε
ε
−= ∗
∗  
222
11
21222 xx
xk
xxa
dt
dx λδε
⎪⎪
⎪
⎩
⎪⎪
⎪
⎨
⎧
=
≠++−
=∗
0
I
2
00
0111222
2222
2 2
)x(
xka4
)a()a(
x λ
εελεδδε ∗
∗
∗ +
+−±−
=
 
2
I4
x
21
2
221
2
2
λδ
εε
λλ
λεεδδ
 
2−−+=
 
0k
 
able S6. Analytical steady state solutions to equations 25 - 27 in the main text, for a3-level 
R ns for x0, x1 and x2 Steady state 
x0, 
l 
 
T
food chain (n=2) with consumer density-dependent non-linear (Type-II) prey-dependency, 
with and without chemostat bottom-level regulation. 
ate equations Steady state solutio
without chemostat bottom-level 
regulation (φ= 0) 
solutions for 
x1 and x2 with 
chemostat 
bottom-leve
regulation (φ= 1) 
⎟⎟⎠
⎞
⎜⎜⎝
⎛
+−= 00
1010
xk
xxa
I
dt
dx ϕ   )0(0 xx =
∗
 
()Ixa kIx 0=∗  110 −∗
()()211 21200 10111 xxk
xxa
xk
xxa
dt
dx
υ
ε
∗
∗
∗ +=
0121
002
1 xa
)xk(x
x εε
δ
 
2++
−+=
 
Ixa
xkI
x
122
2211
1 ε
ρε
−
+= ∗
∗
∗
 
2
2211
21222 x
xxk
xxa
dt
dx δυ
ε −++=   ()(∗∗∗
∗
∗
+−−+= 0021102222
0112
2 xkxaxaka
xka
x δρεε
ε
 
0
1ε
δ
εε I
x 212 =∗  
 
 
  3 
Figure S1.Analytical steady states ofa simple  food chain system with non-linear Type-II 
prey-dependency (equations 22-27), to top-down (TD) and bottom-up (BU) forcing, 
depending on whether regulation islocated at thebottom-level (BL), top-level (TL) or both, 
of the food chain. Parameters used in the analysis were ai = 1; εi  = 1, δ = 0.1 (except when 
treated as the driving variable), λ  = 0.1, υ  = 0.1. Solid lines for cases 2, 3, 5 & 6 show the 
response with top-level mortality regulation, dashed with top-level uptake regulation. 
 
 
 
 
0
3
6
9
0
2
4
6
0
2
4
6
0.2 0.4 0.6 0.8 1
0
5
10
15
0
30
60
0
1
2
0.2 0.4 0.6 0.8 1
0
1
2
3
0
0.5
1
1.5
0
3
6
9
0.2 0.4 0.6 0.8 1
0
2
4
0
3
6
9
0
1
2
0.2 0.4 0.6 0.8 1
0
5
10
0
20
40
0
0.5
0.2 0.4 0.6 0.8 1
0
2
4
0
1
2
0
2
4
6
8
0.2 0.4 0.6 0.8 1
Forcing variable Forcing variable Forcingvariable
Eq
uil
ib
riu
m ab
un
da
nc
e
Eq
uil
ib
riu
m ab
unda
nc
e
Bottom-level regulated Top-level regulated Bottom- and top-level regulated
BU Forced (nut
rient inp
ut)
T
D
Forced (consumer mortal
ity
)
Nutrient
Plants
Consumer
12
456
Eq
uil
ib
riu
m ab
un
da
nc
e
Eq
uil
ib
riu
m ab
unda
nc
e
BU Forced (nut
rient inp
ut)
T
D
Forced (consumer mortal
ity
)
  4Figure S2. Proportional response of the 4-level food chain models to a doubling of top-down 
forcing (density independent mortality; top row), or bottom-up forcing (nutrient input rate; 
bottomrow), with mortality or uptake regulation at the top and interior-trophic levels,i.e. as 
Fig.5 in the main manuscript, except with regulation at interior as well as at the top (λi= 1, υi 
= 1, i = 1 to n). Left column, linear prey dependency; right column, Type-II non-linear prey 
dependency. Pale shaded bars, uptake regulation; dark shaded, mortality regulation. The 
proportional response is calculated as in eq. 28 of the main text, i.e. log2(abundance with 
altered forcing/abundance with default forcing). 
 
 
 
-0.5 0 0.5 1 -0.5 0 0.5 1
-1.2 -0.9 -0.6 -0.3 0 0.3 -1.6 -1.2 -0.8 -0.4 0 0.4 0.8
Nutrient x0
Plantsx1
Herbivore x2
Carnivore x3
Proportional response
Nutrient x0
Plantsx1
Herbivore x2
Carnivore x3
Linearprey
dependency
Type-II prey
dependency
Top-d
ow
nf
or
ce
d
Bo
ttom-up
 fo
rced
All levelsmortalityregulated Alllevelsuptakeregulated
Proportional response
Top-d
ow
nf
or
ce
d
Bo
ttom-up
 fo
rced
 
 
  5
